# Supplementary material for: Association of Elevated Expression Levels of COL4A1 in Stromal Cells with an Immunosuppressive Tumor Microenvironment in Low-Grade Glioma, Pancreatic Adenocarcinoma, Skin Cutaneous Melanoma, and Stomach Adenocarcinoma
Source: J Pers Med. 2022 Mar 28;12(4):534. doi: 10.3390/jpm12040534 (PMC9029283; doi:10.3390/jpm12040534)
Supplement: Supplementary file 1 [file jpm-12-00534-s001.zip]

Archive with 1 entries (1 files):
- jpm-1634006-supplementary_corrected.pdf
